# Supplementary material for: Identification of drought responsive Elaeis guineensis WRKY transcription factors with sensitivity to other abiotic stresses and hormone treatments
Source: BMC Genomics. 2022 Feb 26;23:164. doi: 10.1186/s12864-022-08378-y (PMC8882277; doi:10.1186/s12864-022-08378-y)
Supplement: Supplementary file 3 — Additional file 3. Promoter sequences of 40 Dro-EgWRKY genes used in the promoter sequence analysis (Fig. 4) . [file 12864_2022_8378_MOESM3_ESM.xlsx]

## Sheet: Promoter sequence
Promoter sequences of 40 Dro-EgWRKY genes used in the promoter sequence analysis (Figure 4).
>EgWRKY77
TCACTATCTCAAACAGGCATAGGGTTTTCGAAGTCATTATCGAGCTCGGTGGTAATGGAAAGCCACTATATAAATGGGACAAAAAAGATCTTCAAGTAAGTAATTCACACTCCACAAAGATAGAGCTCAAATTCTATTGTTTCTATTCTCTACTCTTTTGTTTGCTGAAACTCTGATTAACTTAAGCATTGAAAAAAAATTTATCGAAAAATCTCTAATGTTTAAATTTTTTTTTAGATTTTTCTAAAGGAGCATTCCATCTTCAGTGAAAGCTATCTTTATTTCGATAAATACCAAGCCACAACAAGTCAAAGATGGGAGACGTAGATAATAGAGGATATAAGGCTCATGAATTTATGTGATTGATATCTTTCATTGATATATATATATATATATATA…
>EgWRKY45
GGAATCAGAATATGAATGAAAATCGAAATAGCTTGAAATCAGAATTGAAATGGTCAAATCCTCCGAAACATTTTGTTCATAATTAAAATCAAAATTAGAAATTGAAATAAAAAATTGAATCTATAAAAAAAAAATAGAGATTGAATTCTATATGGATAGATCCATTGTCATTCTATCTCGAAATCAAAATTAAAATAAAATTTTTTTCAATCAAATAATTAAAATAAAAATTATCTATTCTAATTTCAATTTCAGCCCTGGATCCTTTCCAACTAAGTATTCTCTGTATGCCTTCTTAAATCCTAAACAAAGCATAAGTGAGCAAGCACTACCTCACATTATCCATAAATATTGCTCTCAGTACATTCGTCTTTTTGAAAATGCAAACCATAGTACTCA…
>EgWRKY18
AATATTTCATTGGGAAGAATGATGGTATGAACCATTCAAATTAATAATAAAAATCCTCTAAATGTTAATTATAACTCCAACAATAGTACTACAGAATTTTGAGTAAATTATAATTTTTTTTTTTGAGATTAGATTTAAATTGTATTTACATATTATGGTCTAGAAAATTTATGCTTATTTTTTTTTAAATTTATTTTTATTTAACATTTTAATCTATAAATTAACAAAATATTAGTCAAATTATTAATTTTTAAATAAAATCTAAATATCATATCAAAAAAATTTTAAAAAATAACTAAAATAATCTTAGGTGATATTGCGACCATCCAGAAATATTAGAAAATATATGTATCCTTCCTCTCATGTAAGGATAATTTTGATATTCTACGTGAGATAAAT…
>EgWRKY29
CAAGCCCAAGCTACTAACGCCAACCCGTACACCCAGCTAGCATTGGCCCCAAACAAAAAAACTCATAAATTGCCTGGATTTCAGTCCTTGCAATCTAATAGATGAGATTTTTAGTTGAACCAAATCATCCGTCCATTCCCATCGTCAAGGACAGTAATAGAACGGATATGTATCAGATCGATCAATCTTTATCTATCTCATAATTAAAAATTTTATATTTATATATTTTATTTATTTATTTCAAATCAAAATGAGTCAAATAAATATAAAAAATTAAATTAAATTAAAAAAATATATGATATAAATATATAATATAATTATAATTTTAAAAAATATTTTAATTAAAATTATATCAGATCGGATTCGGAATAGAATATATTATTATCCATATCAGACTCA…
>EgWRKY22
GAGCATGGCTTTATCAACCAAATATCTTCCAACCTCAATTTCATGAAAAGCAAATCAAGATGTTTATGGATTTTTTTTCTTCCTATAACCCAACAAATCTACAGGCTGGGATCCCGGCAGGTCTTTAGAAAATGCGAGCTGAACAGACCAACAAGTCCAATTTCTGCAGAATTTTCAGTCCAATACTGTAAACATATCCAAATAAGCTCCAAAACTTTAAAAAAAATTAAATTCTTTTCAAAATATTTTCATCATTCATTCCCGGCAGAACGAATTGAGATCCTAACTTAACCTGTAAAAGTTGCAAGTGAAAAGTTAAAAGATGGAGAGCTTTTTATCGCTTTTTGGGAGGGGTGGCCGGTAGGTCACCATGCGTTCTTCAACAATCATGAGATTTTC…
>EgWRKY27
CACCTACAAGATGAAGTTTTTACAGACCGAAATTATGTCCGACAGGGATCCTCTGATGCTTAAGTCAGAGAGAGAGTTGATGAACAGCAGATAAAGAGAATTTGAAATGACAGTCTTCGTTCAGAATTATCTTATCTGTGCTGTTCGTTTACCTCCCTTTTATAGATGATTCTGATGTAACCGTCGAATACGTGGTCCCGCTTTTTATGACACTAAATTATCGGATCATAATCATGGAGTTAATAGGTTATTTATTTTCACTAATGATCGTAACACGTAGTTGATAACCGTTCATAACGGTTAGGATGTATTGAAAAGATAGACCGGCTATATGTCGGTGATACTGATAAGTCGGTAGTAGATCTGAATGAGTATCGGTCAGTAACTCTGATATACTGA…
>EgWRKY34
ATCAGATGCATGAATCCTTAGAGCTTCTTGTTTTCTTTGGGAGAACTGTGATAACTCAGAACGAAAAAAACAGTTTTAAACAAAAGTGCAAAGTAAAAGAGGATTTATAAAACTGTTCTTATGTAGTTGAGAAAAGGTTTAATGTTTATGATTATGGTTAATTGTTCCATTTGTTTATTTATCTACATCAATTTATATTTTTCATAAAATATATTGCTCCTTGAACAATCATAGCAGGAATGGCTCTTTTGCTATTATGAGCATGTCAAATTCTATTGTGGTAGAGACCTACTAGTTTGAGACAAATTTGAAGATCCCTATAATATCACTTTTGCCAAAAGATCAATCTTTCTTTGGTCTGACTATCATAAGTCTAGAAAAGAGTGTCATCAAAAAAAA…
>EgWRKY80
GAGAAGAAAAAAAAACGGACACCGAATTTACGTGATTCGACTGTAAAGCCTACGTCCACAGATAAGACACGAGAAAAAAAATTTTCAATATGATAAAAAGAAAAATATAATCACTCGGAACTCTCTAAACTCTAACCACAGTCTGATTTTCCAAACCTCTCACCAAAAATTACCGATCAAAAACCTCCCAAAAAATTTCATTCAGGTCGCAACATGGGCTTTTCGAATCGGCTCATAATTCGAACCCATAAAAAATATCCAAAATTTAAGCTACATTAACAGATAAGGCTTCATAAAACTGATGACATGTAGTTGAAACAAGATTTAAAGCCATTATTATGGTTATTCTTTTATTTTTTTAATTTCTTTCTAGTGTGATGTAGAAAGAAAGATATCATT…
>EgWRKY72
GAGGGCATCGTTAGTTGCACATTGATTAAGTCAAGAAAGACTCTAGCTTATGTGAAAAAAGACCATCCTCTTCTCTATATGAGGTGCTTTTTGGATTAGAATTTAGAGGAACAAAATTATGAGATCCATGAGTCAGAGTAGACATTATCTTACATGCCACAATAGTAAGATAGCTTGCATTCTAAAGCATTATTCATTGCCACATTAGATGCATCCATCTACCATCCCCTCTTTCAATTCTTATATAATAATATTTATATATGACCGGATCATTAGGTGCCTTGATGTCCATAGCAGGAGAGAGAACCGTGGCACATTTGGCTCATATCCTGGACCATGCTGCTTTGGTTCTACCTATCACCTCACTGGCAATTGGGGCCCCCCTCTAGCTATAACTAT…
>EgWRKY60
CTCAATGGAAAATTGGTTGCGCCAGATTGGACAATGGAAACCAGTGGGCAAGGTTAAAGGGTTGACATCAACAATTATGATGCAATTTATGTAAAAAAAAAGTTGGCAAAGATCTTTACCAAAATAAAATAATAAAAGATTTCAACACGAGTAAAAAGTAATGTCAAATATTGCACAAAAATAATTGGTGTATCAAGAATTACTAAAAGCAAGCCCCTAATGAGATTTTAATGATCACGTATCAGTACTAAACCTAAATCAAAGTCAAAATTAATTGTTTTTCTAACTTTGCTTTCCTACTATTTATGAAAGCGTTAAGAAGATTCAAAAACATTGGATCAACCAAAAATGAATGCATAGCTCTTAGACATCCATTAGAATTCAGCCATGATGATGTCT…
>EgWRKY28
CTTAATTTCCTTGCCGCCCAACTTTTTTCATGTTCTTTGCACTTAGATATTCTTCATTATCTTTAATTTAAACAAATATTTTAATCATTCATACATGTTGATGCAACATGTAGAGTCTGAATACAAGAGCAAATTCAACAGTTTGTATAATAAAATATTAATTGGGTTGACTTTTCTCTATATATTTATCAAAAAGAATAAATTGTATAATAATATTTATAGCCAACCATCCACCTTTTTTTTTTAAAGAAAAAAAAATATTAGCCAACCAATGGACATAGAACTACTGGCTCCTTGGGGATAAATATTTCTTCTTGTAGCTTAAAATATCAGGCTAATTACCAACGTAAGGTTTAGCTCAATCAAGTTGTACCACTTGCCTGCTTAAAAAAGTTCATG…
>EgWRKY61
CCTATGTTTGGAGTAGGCCAGAGTGCTCCATATCCAGCTTCTCATTTAATTAATTACCAGAAAGAAATGACGATAACTGCCACCGTAGCCTTTTTCCAGGGTCTCATATGGAGTTATGTGCACTTCTAAGGTTTTTGTACATATGTACCAATCTCGGGGAGGTCCAAAAACGAGGGTTCATTTCAAGAGTAGTCCACAAAGGACGCCCTATCCCGCACTCCCAGCTTCCAACTGTCTTGTCTGAACGCAATAAACTGATTCCCGACCCCCTCTCTCCTTCCACTCCATTCCACCCGGTAGTTCATTGGGCTTCTCACGTCCATCTACCCATAAATAGAAGCACGAAAGGGTCAAGAAAGCTGACGTGCCATAAACCAAACGGCGCGCCCCGGAGTCCGC…
>EgWRKY66
TAGAATCATGACTCTCCTCGTTAATGATCCTTAACTATCCTTAATATGCCTTGATTCAGGGATATGTGGGGCTTTATCAGTGGCTAGTCGGCTATACACACAACACCCCACCATTGGTCAACTGGTCTGATCGCAACGAGCCACAACAGTTTGCTTTATTACTCATTGAAAATATGAAGATACATAATTTCTCAACTCACGGGTCTGATCTGAAGAATCTAAGATAAAATCTAAACCAAACTCAACCTTCTTTTAACTGACATGGAACCTAGACGAACTAGGGATTTTGACCAGCCATTGTGTTGACGACTATATCGATACCTTTGCCGAGCGCAAGTTGAAACATTGAACCTGGCCGGCCCGATTCAAACCAGTGAACCAACATTCATCACGCAACTG…
>EgWRKY59
CCTGTTATTGCTCCTAGACAGTAGTGATCGTTCCGAGGCCTTGTTTTAAACTTGAATTGTTGAGTAGATTCTCATTTTGCTTCTCAAAGTGCTCCAAGAATTCTTCCTCCTTTTTTAATTAATCAATCAAGACTACGAGGAGATGAAATACTTTTTTTTTCCTTTAATTGTGTAATTGATTTTTACTTCTGGAAATTAACATGCTTATAATTCGTGGATCTTGATCATAATAATTAAATTCCTTGTTGTCAACCAACTTTTTTTCTTTTTCGTGTTGATGGACTTCGTCTCTAAACAAGAATCATGGTACGACCACATGCAGCAGATTCCCATGACCAAGACCCTATTTAACTTTGCATTCACGAAGGACCCAAACAATCGACTAAAGAATAAAGAGAA…
>EgWRKY26
TATGATGCTAATGGTTATACAAATTTTATATCATATGATCACATAAGAATGTTAATAAATTAATTAATTTTAATATTAATATAATAATTTAACATTTATATAATACAAGAGCTTTAATAATATATTGATATCAATTTAATAATATTGTATTAATAGAATCAATCAGCAATATAAATAATGATATAATAGGATTTAATTTAGAAATATAGAAGAAATTATAAAAATAAAACAATAATGTCCTATATTATAAATAAAATAATAATATATCGATTTTCTATTATAATATTATGCATTAATCCTATTGCATTAATATAATACTACATTATAATATGGATATTGGTGTTAATTCTGATATGCTACATTGGTTAAAATAACGGCAATATAATTGTTCTAATGTAA…
>EgWRKY43
TTTTGGGGGCGGCGTCTCCACGTGCTCGCCCAACGGGCTCCTACCAAACGTTCTCACCAAATAATTCTCCCTCAAAAGTTACGCGCACCTCTCCTCCCCTCTCAAAAAATATTTCCATTTCTATGATTTAAATTATATTAATAGCTATATATTTATGCTATTGTACGACGAATGTACAATTTCATAGCCCTCCGATCCTGGAAACATTAATTAGAGCACTTCAAAAATTAACTTGACGTCCCAAATTAAAATTTCCACTGACGCTGGGAGGACTTGCACTCCACTGGAAACACTACCGTCGCAGCGCTTTCATCACCTCATTTCTGTCACAGCTGCGGCCTAAGTGGGGGTGAAATCCTCCTGCTGTCCGAAATAAAAGCACTGGAGATTCCTCTCATT…
>EgWRKY06
TCGGCCAGCAATAGGTCAGTGCGGTTCACTCAATTGGTCGATGAAGAGTCGGAACGGCATACTCAGCCGATGTAGAGTCGGAGTTGTATATCCGGTCGGTTGGCTGTTGTTGAGTTGAAGTCGGTAGTCGGTTGACCTGAGTCATGTCTGTTTGTAGAGTCAGAGTCGAGTGTCGGTTGGTTTGCGCTGGAGATTAGTCGGTTTATGGGGAACGATCGATTTATCTCAACACTGTGTATCATCAAATTTTAGAGTTCACTTTCAAATTTTAGTCTATGTGCCATCTAAAGTGTCTTCCCTCTTTTCAACTTGGACGAAGAGCAATCATAGCTTGGATTGAAATAGTCATGGAATGTCTTTGCGCATTTGCTTTTTTCTGTATTTTATTATCACAAAGAA…
>EgWRKY39
TCCTCATCAAATGGTAAGAGTATTTCTCCCCCCTCCCCCCCCCCCGACTTTTTTTTTTTTTGGTGAAGAAGAGTACTTCTTTCAAGCACCACTCCATTGCTTCTTGAGATTGTTATTCTCTTATGATAGTAGGTGATTTAGTGTGGTACATAAGGTTTATATGGATGACAGGCAGGCTTCGTGTACTATCCCACCGATCACCACATGGTGGGGACTGAAATGAGAGGAGGGAATGGTATGGTAAAACATTTTTTAAAGACTAATGTGTAAGATTAAAGTGCAATTCATATAGCTCTCGCACGATATCCCAATACGACACATGCTTGTTAATGAATAAAACAAGAATCAAGAAGCTAAAATTGCATCCTAAAATAGCAACGTGTCACTTGAATGTCATAA…
>EgWRKY82
CTCCCTCAAACCCTACATCCAATCCTTCCCACCCAAAGGCCCAACTTTTGGCCGCCCAGGCCCCATCAAGTCGACCAAGGTCACCACCTCCCGGAAAGGCTTCATAGATTCTCCCGCCCTCATCCCTTCTGCCGAAGATCAGACGGCACCACACCCGGGGCACACCGTGTCCCACTTGATGGGATTCTCCCTGCGATGACGCCCCTTGATTGCGCTGCTGCTGATGCGGATTCTCCCAAAGATCAGACCCTGGGGCACCCCGTATCCCACTTGATGACCGCTTTTACTTTTTCATTAACTAATATTTCCTTTTCTTTTAACTGCCGTTAAATTAGTTTCGAATAATTCTTCCAGGGTCACAAGAATTCATGGTAGAATCTAATTTTTGTGTCAACTTGG…
>EgWRKY44
TGGGCCGCACGACGACGCCATCTCTGTCACCAGCTAGGGACTTCGTGCGGAAGGTCCTAAGGGTGTCCCAGAGGACATTGAGAGCTAAAAAGCTGTTGCTGGGAGCCGTTGGAATGTCGAGACTCGAGAGAGGGAGGATGACATTTGGTTTACCCAGAAAAAAAAATCAGAGCCTGGGGCGGTCGCCCAGTTTGACCCGCCCCAGGGCCGGCTCAGGGTCCATCTGAGCTGATTAGGCGAAGTATCATACCTTATCCATAAGGAAGCAGCTTTGACAGATTTTACTGTCATGCTTTTTTATAATATTTTATTATAAAAAAAATTTATCCCTCTCGTGCTCGTGCTGACCCCCTTCTTACGATCGACACCACTTTCTTGCTTATGCCGCAGCACCCCTTC…
>EgWRKY65
TTTAAGTATAGGATATTAAGTTTGGATTTGGAGATGGATAGTATAATACTTGACCCAAACCCTATCCGTTGCTATCCCTAAATGCAACTAGAGACTCATCTACTTCTCTATGATATTTAGATTTTTTTTCGTAATTTCACCTTAATATTTATTCAGTATTATTGCGGTCAAAAGATCGAATGGTTCAGATGGTTGGGTTAATCCACTCTTGTATACGTGAGGTATCGTCTACTTTAGCTCATAACCATCTTTGGACTTCAGTGGGTCTTGGTCATTTGAAGCCTCACGATTTTATCATTTAAAAGGTATTTCATGGAGGAAAAAAGATTACAATTCATATAAGCCATATTTTCTCTTGACTTATAAACCAATATCTCACAACCAATGTAGGACTAAAGA…
>EgWRKY19
GTTGATAGAATATTGCAGATTAGCTTGTATTCTCCTCCACCTAAGACAGAGGCCTCAATCCTTGTTGCGTGAATTATTAAGAAAAGAATAATCATATGAAAATTTATTATAATTAAATGAGTTATGCATGTACATCAGGTGATTGAATCGGACCTCTCCACTGATTGGAGAGATTTCACACTGAGACAGATGGCGTGCATTCTGGACCATCCGCATCAGGTATCATACATGGATGACCAATCACTATTTGAAGAATGCTGTCCACCGGCCTGTGAAATATATCCAAACTCCCAGCCACAAGTATGGGTCTAGTTCCTTGAGGTAACGAATGAGAAGGTGCCAGATCAAACCTACCGGCCAAGTCCTCCAAAGGCCTTTGTTTGCTTCCAATCTTCCCCA…
>EgWRKY03
TATATCCCATGAGACGTGTCATACCATCGCTGGCTGGTGTCCGAGTCATGCCAAGCCCCTTCTTCTCGGAAGGTCGAAAGGGAGAACCAGACGGTGAAAGCGGTGACTTCTGCTGGCTCCCTTTTTAGTAGATAGGTTTCCATAAGATTCATGTTGGTTGTTGGTGGGGTCCTTTTTGACACTCCAAAATAAAACAAGACTTATAGGGTTAGATCGTGACGAGATTACTGATCCGGATGGACATCGCTTTAAAGTCCCTATCCAACATGGAAATTGCAAGGAACTAGACTGCTTTGTTCCTCAGTAGGAGCCTGTCACCTTTATCAATAGAAATCTCTGATCCCACATATGTAAACATATACATATATAAAATATCTAATCTCATCAACTGGGTGCGGT…
>EgWRKY53
AAGAATTTAAACTTGGGACATGAAGGATGAAAATTGGGGGTTTAAACTACTAAGCTAAATAAAATTTTTTATTTTATAAAAATTTTAAAAAAAATATATATATATATATATATATATAATTTTTTGGATAATATTTATATATCTCTGAGGGTATTGCATCAAAATTTAGAGGTTCAATTGAACCCCTAAGTCAAAACGTGATTCCACCCTTGCTTTAATGCCACCTCTATCCCTATCATCTTTGAAAGTCCCATGGCGGCCACCTTCATCCTGAACTATACCACATCACCCTCTTTCTCCACTCTATCTCCTCCGCATCCATTCTGCACTCCTCCTCCCCTTTCTTTATGACTTGCACATCTAGTCTCTCCACATATGCCTAAGTTCATGTCCAAGATC…
>EgWRKY69
TCATTTTTTTTTCCTTTTCGCTTTTTTTTTTTATTTCATTCTCTTTCTTCAGAGATTGGTGGGAAAGGAGAGTATGTCACGAGACCAAAGAAGTTTTTTGGGTTCTAGAATTTTTAAGCATATGAAATTTTGTGGGTGTTGTGGTGGTGTGAGTTAGTCCCTTGAGGTTTTAAGAGCTTAATCTTGGTAGAAACATGACATTTTGGAGTGTTTGAAAAATTTTGATCCAAAGAATTTTTTTTTTTTACAATAAAACTTTTAGTCATGGAGTTTTATTATTGGACGGGTTCAGATATATCAATTTTAAATATGATAAATTTTAGATTTGTGATTAATTTCATAATCAGAATCGGAATAGATTTGAATCGTTAGATTTTAAATGGATTTGAATATGGGTAA…
>EgWRKY63
TATGTCAGGCCCATCCAGTAATTATGCATGGAACACCAACCAATGCAGGCATGCATACATATATATATATATATGCACATACGTACATATGTAACAGAGTTATCCACATCATCACGGTTGCTAAACGCCACGTGTCGACAATCGCTAGCTCGAGACACAATTTAATTATTTGTATGCGCTCTTCTGTTGGTCAAACTGACCAAGATGGCTCACCGTCTTCTCCCGGTTACCCTAGCGGTGCCGGTCGGTCAACTGTTTCGCCCCAAAAGCTGATGCCCGGGTCCCCACGTCAGTCAGCAATGGTCTCTGTTTCCTTTTAATAAGACGAGCAAAGCCAGATGCACCCTTCTGCCAAAGAAAACCAGATCCATCCAAAAACGATACCACAGCAGGAGCCAG…
>EgWRKY52
TAGTCATATCATTTTGCTTAGCAAGCAAAAGTTCAAGTTCAAATCTTTAATTTTTTTCAATTTTAGAATTTTGGTCCATTCCAAATGTTGAGGTCTTAGTAATTATAGTACAGGTAAGTCAAAATTGAAGCAAAGCTCCTCACTTTTGATTTTTTTTTGCGTGCATCCCAAGCATGGGTACTGTTTTAGTGATTCTAGGGTGGATGGGTTTTTCCTCTTTTCTTTCCTTCATGGAAGAAAAACCAATTAGAAGTGAAGTTAGGTAAGTCAAAATTCAATTGGAAATATTCTTCAACTTTGATTTTCTCATGTTTTAATAGAAATGGACTACTTATTAAACAAAAGCAAGTTTGTTATTGTTGACATACCTAGAGTTTCTAGAGAAAATTATTGACATAA…
>EgWRKY07
CTTTTCTGCTTAGCAGCTAGAGATTCATGTTTGAGTTTTTGTGAGTTTTGAAGCAAAGCTCCTTAATTTTTGATTTTTCTTTTTTTTTTTATAATTATGACGGATGATTGAATATATAGAAATTGACTAGTCTTAACTAGAATAAATTTTTAATTGAATGTATAGAAACTGACTAGTTTTAACTAGAACAAATTTAACCTTGGGGTTTGTTTTTTAAATTTTGCCCAAGGGTATGAATGTGATAAATAGTTTTAATATCCTCAAAAATGTAAAATTTTTAGTTGGACTAGATCTTAGTGGTGGACCTGTCTAATTACGAACCAACAAGTACAAAATACGCACGTATCACTCTATGTTGCCTCATGTCTCTGTTTTCTTCATATGTTGGTTCATGATTCT…
>EgWRKY81
TCAAGCTCTTCCTGCCTTTACACACGGAATTAGGGGGAATCAGTAGAGTAATCATAAACTGAGGGTGAAGTCCCTCAGCTATGTCGTGTCACACATGATACCACAAATAAATCAAGCTTTTTGTTCAAAAGAAAATAAATAAAATATGTTAAAATAGTACTTACATGTGCAAAATCTTATTTCTCTGAGCACCTTAGAGTGCGGCGCATTGTATGCACCATCCACCGCAAACCACATGTAGATGTGAATCATGCACGTTGTGTGCAATTGTATGCAGCCATTTATCATGCAAGGATTGACGTGAACGATACATCGTACCAATATAATATATCATGAGTACCGTAAAGAATCTGCACTCTATTTTTGTACTATACATCATAATGTTATCACAACGATCGC…
>EgWRKY47
GCACTAAAGGCTGCCGGGTCTTGGAATTCCATTGCACACATTGCTATATTTTATGGTCATGGTAAGTTACTGACACCGTAAAGAACAAACCAAGTTGAAAAAGTGGTCATTTGACTTGGAAAGTGCAACCATCGAAGGTGGGCAAGTCGAATTTTTCTCCCTAAACTTGAACTTTGACCCATTCTTTATGACCAATTTACATCCTGTTCATATTAGAACTGAAATTGAAACAAATACGGACTGAATATCAATATATTGATATCTATATTTATTTTTTTTGATGAATGCAAATATGGATATAAATATTATTCAGATATAAAAAATTCAGATTCATATTTATTTTAAGTGGATACGAATACAATTCTGATACTAGAAGTATGGATATAATTATGGATATGA…
>EgWRKY84
TTGTTCTTAGGATTAGGGGTGTACCTTTCATGCAAAAGAAGGATTTATATTCTTTTCTACAAATTCAGTATTGAATCATCTACCAATCACTTGGAGATATGATCTGTGAAGGAAATGAGTGACAAAAGTTAGAGTACTTTGAGATCTATGTGGTGCGTGATTCGATGTAGATTTATATGAAGAAAGTGAATTTTTCTTTCATGCAAGAATATATAGCCTCCATTCCTATGGGGTTCGATTGTATATTTCGTGCCAAAGAATGATTCACCTTCTTTTCGCAACATTAACAATTGCAATACCCGCTTCAATTCTATACAAATAGATAGAGATAAGAGGTTGGAGTACTTTGATATCCATGCAATATCCAATCCAACTAATGATGCTGGAAAAAAAAAAAAA…
>EgWRKY56
TCAAGAGATATGGCTATTCCGATTATCATTCCAATCCATTATGATTTCAGACGCAAACCAAACAATCCGATAGTAGAAACTGCTCGTGGAATGGGCCTCCAGGCAACTTGAAAGATGCCGCAGGGATTGCTTGGAGCATCATGCTTGTAACATCTCATGGTGGAGGTAAAAAATTTTTTAATTAATATATATATATATATATATATATATAGAATAGCCTTTCCTCTTCTGCCTTTCTGAAATGATGCATCGTTCTGTTGGAAGACTTGAAACGATGGTGAGTTTGCACATCCGAAGTACCAATCCCTTTGCTCTTGTTCTCCTTCCTGCGTCCGCCGTACGTTCACGAGACATTCATTTGACACTACCAATAGACCATCTACTGTGCAGCCTAGATAG…
>EgWRKY50
TAATTTTATAAGAAAATAAAGATTGCCCAAATTTCTCCAAACTCAATCCCTTTTTTTCTTAGTATTTAAATCTTCTTTTGATTTTGGTAACGGACTGAATACGCCGAAGAATGTGATCATTCTGATTTCTATTTCAATAATATCAATACCCTTTGCGAACCAAATATAATCCATATGTATTTCAATGTAACCATAGAGATTGAATGCATATTAGCATATGCAGATCTTCTGATGAAAAAAATTACTAAATGGATCAAGTGGATCAACCCAATAGTTACTCCCCACATTATCTTGTATTTAAATTATTCAAAATCAAAATATAAATGTGAATTCATCATATAATCCATCATACACATGCCCTGAGATTTGAACTAATCCACTGATTCTGGCCTTGATATA…
>EgWRKY58
ACGCTCAAACTCTATATAAATAGGTCTTAATAATTTATTTTATTAATATAATATTAATATATATATATTGATATAATATTTATAAAAATATTATCTTAGTATAAATATTAAAACAACATTATTTTAATGTATCAAATTTCTTAATATAGATATTAATATAATATTAATATATTGATATAAATATTACACCAGTATTAATAAAAATATCACATAATATAAATATTAAAATAATATTAGTATATTATAAATATTATAGTATCTATATTAATATAAATATTATATTATTAATATAAATATTAGTATATTATTAATATGATATTAAATTAATATATACAGGGTCAATATTAGAAGGGTATTTTTGGAAAGAAAAAAAGGACATCAATTCTCATTATATGAAAG…
>EgWRKY40
GCGGGCAGGTGGCCCAGTCGGGCGCGCGGCCCAGCCCGTGCACAGGCCCGCACACTGGCGCGGCCCAGGCCCGCGCGCGCGGATCAGCCCAGGTCCAGATGCCTTGCCTGGGCCTGTACCCCAATCCATCGTGGATCGGGCGGTCCATGGCGGATCGCGTGGGCATTTCCCACGCATTTCTCGCGGTCCACGGCACTATTCCGTGGACCGATCGCGATCGGACAGCTCAAAAAATTTTCGGTCTTGATCCGACTGTTCATGGGCTTGATTTGGCTTGTTTAGGAGACCTAAACCTAATCTAATTAGGTTAAACCCTTGTTTAAGACCTTTAAAAGGCCTGTGCCTCAACAGAGAGCGGCGAGTGGTTTAGTTTTTTGCTGAGGAAGCCGCGCGGAACCC…
>EgWRKY73
GCATCTCTCTCGGCCCCTGCGCCCGCACCCCACACTTTCCCACACTACACCCCACTCCCCCCGCCGCCCTGCACTCCCACCCCCTTCCTCCCTGACCCCAATGGAGCCCCCACCCTGCCCTGCCGCTCCATGCAAACGCAAGCACCGTCCCCCCACCCCAAACCCCTCCACGCTCTCCCAGCCCCTATGCTCGCACCCTACACCCTCTTGTGCTACACCCTATTGCCTCCGCTGCTGGCCATTGCCCTGGTCGCTTGCACTCCCCTTTCCCTCCTCAGTCCCGATGGAGCCCCCACTGACACCCCCTGCTTATCCCTTGGTATGAAGCCGGAAACGAAAGAAAAGGGGATGCGCCCCTGGGAATGGAAAAAAAAGGAGGGGGGGGATGAAACCACATTT…
>EgWRKY70
CATGTAAGATCTTAACATTGGCTTGTATTAATTTTTCATAATTATTTAAGAGAATTGATGCTCGATAAGCAAAAGTCGTAACTCTATGTGGAATGAAAGTATGCTATATTCAATTTTTTTCAAAAAAAATTAGACAAAATATAATTATTTTCATTCAACAAATGAAATATAGAAGAATCAATAATAAGATAAAAAAGTATATAAAAAGATCTATCACAAAAATATGGGAAGATATAAAAAAATTATGGTGAAGGAAGAAACATATTGTAATTTTCTTGAAACTCTGTCTCAGGTAGGAAAAGTCCACTCCTTTATAAAAATGCATTTTCTAAAATTTCTATGTAGTTCTCCTCAATATATTTGGAGACCCTCCTCTTTTTTCTGAACCAAATTAACTAA…
>EgWRKY49
CTATGGATAGAGTCTAACTTTAGCATGAATGGATAATTTATCAATACATAGAAAAATATCAGTAGCAATTTTTGTAGATTAAATTGTATTTAGGAAGTAATAAACTATTTAAATGAGAGAGATTTAGGTGTTATCCTTATAGCTCTAGCATATATCTTGTTCCAATATATATATATATATATATATATAAGAAGCATATCAAGTGAGAGGAGTGGTTTAATGTAAGAGGTGAGAGGACATAATAATAATCTTTGGATTCACATCAATGGTTCAGATTACGGTTGTCTAAACTATCCAAATACCTCTAGCGTTTATCCATTTCTTCATTTTTTAGTTTTTTTAATACGCACGGTGCTCATTTGGATCATTGATGTGGATCTAAGGATCATTATTATGTCA…
>EgWRKY88
ATGGCTCTAATTTGAAAGTGAAATTTAGGGGATCACTTCTAGCTAGATAAATTTTGTGCAGCAAGATATTGTTTATTAATGATGGTTGTGTTTGGTATATTATTTGATTTATGGATGATACATTTGTAGCCTAGTTGAAGGCCCTAATCAAAAAGTTTTTATTGGTAAGTTTCGGAAAAAATTATAGTTTAACACTCTCGATTTTGCTTGGGTAGTTGATGGAGGTGGTGGCAACGGTGGGTTAATAAAGTAGAAATCTTGAACCATCAATGATGAGGAGAATGAAAAGAAGAGGATGAGAATTGGATAAAATAGAAACCATGAGCCACTTTTGAACTTCAGAGACAGCCATAGTTTAGTTATAGAACACAGTTAAGTTATCATATAGTAATCACAAGG…
>EgWRKY94
CTGTTCATGCTTTTTTTAGGTAGTATGGAAGATATTCTGGTGATTGTTGAGTAGAGTTGTATCAATTTATTTTTCCCCCCCCCTACATAGCGCTGGGAACATGAGATGTGACATGAAGGAAGGTATTCTTTGATGTTCTGCGAGGGCATTTTTGTTCTCGCTCAAAGAAGATCCAAATTTGTATCACTGCAAATGTTCCATTTTAAGCAGGCACATGTTTGATATAAGCAGATTAAATAATTTAATCCATCTAAACTTGCTTACTAAATCGATCAGATTTAGATTTAATCTATGTAAAATCTATTCAATTCATTTAAGACTTGTTTAAGCCATTTCTGTCTTGTTTAATTCGATTTATTTAATTTATTTAATCCATTTAACTGTTAAAAACTACTTAAC…
